# Supplementary material for: Microstructural Variations in the Bone of Pygoscelis antarctica (Aves, Sphenisciformes) During the Postnatal Ontogeny
Source: Biology (Basel). 2026 Apr 30;15(9):703. doi: 10.3390/biology15090703 (PMC13162932; doi:10.3390/biology15090703)
Supplement: Supplementary file 1 [file biology-15-00703-s001.zip]

Archive with 1 entries (1 files):
- biology-4228562-supplementary.pdf
